# Supplementary material for: Discovery of indole analogue Tc3 as a potent pyroptosis inducer and identification of its combination strategy against hepatic carcinoma
Source: Theranostics. 2025 Jan 1;15(4):1285–303. doi: 10.7150/thno.102228 (PMC11729550; doi:10.7150/thno.102228)
Supplement: Supplementary file 1 — Supplementary methods, figures and tables. [file thnov15p1285s1.zip]

Archive with 3 entries (3 files):
- chemical supporting information.docx
- original wb image.pdf
- Supporting Information.docx
